# Supplementary material for: A novel bamboo sheet chair and its influence on sitting comfort
Source: PeerJ. 2020 Jul 1;8:e9476. doi: 10.7717/peerj.9476 (PMC7334977; doi:10.7717/peerj.9476)
Supplement: Data S1 [file peerj-08-9476-s001.zip]

Archive with 4 entries (3 files):
- raw data/The human body characteristic parameters.xlsx
- raw data/The raw pressure index.xlsx
- raw data/The subjective comfort evaluation of three different chairs.xlsx
- raw data/
