# Supplementary material for: A novel bamboo sheet chair and its influence on sitting comfort
Source: PeerJ. 2020 Jul 1;8:e9476. doi: 10.7717/peerj.9476 (PMC7334977; doi:10.7717/peerj.9476)
Supplement: Data S1 [file peerj-08-9476-s001.zip › raw data/The human body characteristic parameters.xlsx]

## Sheet: female types
Type	Age	Buttocks-popliteal length(cm)	Popliteal height(cm)	Hip breadth(cm)	weight(kg)	Stature(cm)	Shoulder breadth(cm)	Waist width(cm)	Hip thickness(cm)	BMI
female 1	19	44.5	37	34.5	50.5	163.7	40.9	20.9	17.5	18.8449
female 1	21	42	30.3	35.2	55.6	161.5	39.8	21	17.9	21.3172
female 3	23	48.9	37.4	34.5	52.5	171.8	40.4	21.6	18.7	17.7874
female 2	24	50	37	41.5	62	161	42.1	26	25.7	23.9188
female 1	19	45.2	36.5	35.1	50.7	159.3	37.7	22.1	20.1	19.9791
female 1	19	44.2	33.4	35.5	48.5	161.5	41.4	19.8	20.6	18.595
female 2	25	44.4	38.2	36.3	57.1	158.7	40	24.6	23.2	22.6716
female 1	20	47.7	40.2	30.4	48	156.6	39.1	20.7	17.1	19.573
female 2	23	46	43.5	32.9	54	163.4	40	24.5	20.7	20.2251
female 2	21	44.7	29.9	33.2	55.7	161.5	39.4	24.9	22.8	21.3555
female 2	21	44.4	35	37.5	57.5	160.1	41.4	24.3	23.4	22.4329

## Sheet: male types
Type	Age	Buttocks-popliteal length(cm)	Popliteal height(cm)	Hip breadth(cm)	weight(kg)	Stature(cm)	Shoulder breadth(cm)	Waist width(cm)	Hip thickness(cm)	BMI
male 1	23	45.6	39.5	35.2	62	170.5	41.9	25.7	22.2	21.3276
male 2	20	49.7	40.8	35.8	77.8	182	43.6	27.2	23.6	23.4875
male 2	20	49.5	41	34.6	76	177.3	46.9	25.1	19.1	24.1766
male 1	23	46.5	39.8	30.8	53.9	172.2	40.9	20.7	17.4	18.177
male 1	20	48	48.5	31.5	61	177.6	38.6	21.3	18.3	19.3394
male 1	19	45.3	39.1	33.4	64.9	173.1	42.6	21.9	19.6	21.6596
male 1	19	42.6	39.5	30.6	61.9	167.5	41.9	22.9	17.5	22.0628
male 4	20	45.1	47.9	39	84.5	171.4	48.2	26.9	20.9	28.7631
male 1	24	41.4	40.8	35.6	66.3	170.5	42.7	28.8	21.2	22.8068
male 1	21	44.1	43.5	31	61	174.3	44.5	24.9	91.4	20.0787
male 2	24	46.5	43.7	33.5	67.6	181	44.1	25.7	22.1	20.6343
male 1	25	41.4	42.3	34	62.8	166	42.1	29.6	21	22.79
male 4	23	41.5	40.1	43.9	73.5	167.5	44.6	26.7	18.8	26.1974
male 1	23	41.3	47.6	36.6	57.6	171.2	41.4	22.8	16.5	19.6524
