# Supplementary material for: A novel bamboo sheet chair and its influence on sitting comfort
Source: PeerJ. 2020 Jul 1;8:e9476. doi: 10.7717/peerj.9476 (PMC7334977; doi:10.7717/peerj.9476)
Supplement: Data S1 [file peerj-08-9476-s001.zip › raw data/The raw pressure index.xlsx]

## Sheet: raw pressure index
backrest	total contact area	PAIk5	PAIk10	PAIk20	PAIk30	PAIk40	PAIk60	PAIk70	PAIk80	PAIk100	PAIk120	PAIk150	pressure exponent	maximum pressure	average pressure
office chair	134.56	108.516	97.6644	58.5986	39.0658	23.8735	10.8516	4.34064	2.17032	0	0	0	3.95977	9.1869	3.06452
office chair	138.9	128.049	93.3238	62.9393	47.747	28.2142	13.0219	6.51096	4.34064	2.17032	0	0	4.21932	10.343	3.41875
office chair	102.005	91.1534	78.1315	58.5986	47.747	34.7251	21.7032	15.1922	8.68128	6.51096	4.34064	2.17032	6.95333	16.5465	4.95745
office chair	275.631	258.268	227.884	171.455	134.56	108.516	52.0877	34.7251	28.2142	8.68128	6.51096	4.34064	7.32371	17.9349	5.14409
office chair	212.691	199.669	182.307	136.73	110.686	73.7909	47.747	32.5548	23.8735	13.0219	6.51096	0	6.128	14.436	5.0102
office chair	160.604	147.582	123.708	69.4502	52.0877	36.8954	10.8516	6.51096	4.34064	0	0	0	3.91993	9.53779	3.30541
office chair	273.46	253.927	217.032	190.988	138.9	93.3238	41.2361	30.3845	21.7032	15.1922	10.8516	6.51096	7.58285	18.5443	5.18968
office chair	260.438	225.713	188.818	130.219	91.1534	58.5986	30.3845	23.8735	19.5329	8.68128	8.68128	4.34064	5.96961	14.324	4.03333
office chair	238.735	217.032	164.944	93.3238	54.258	43.4064	17.3626	15.1922	10.8516	2.17032	2.17032	2.17032	4.21616	10.5322	3.12182
office chair	275.631	256.098	197.499	102.005	56.4283	23.8735	17.3626	13.0219	6.51096	4.34064	2.17032	0	3.53468	8.97217	2.81575
office chair	342.911	308.185	260.438	190.988	132.39	84.6425	19.5329	4.34064	4.34064	2.17032	0	0	4.05455	9.49201	3.53924
office chair	269.12	236.565	186.648	125.879	80.3018	52.0877	17.3626	6.51096	2.17032	2.17032	2.17032	2.17032	5.68404	14.0412	3.40726
office chair	514.366	473.13	416.701	245.246	147.582	60.769	21.7032	17.3626	17.3626	17.3626	8.68128	8.68128	4.83583	12.1333	3.3827
office chair	488.322	455.767	414.531	286.482	197.499	91.1534	13.0219	4.34064	2.17032	0	0	0	3.66007	8.48547	3.47467
office chair	338.57	323.378	286.482	210.521	160.604	104.175	41.2361	30.3845	17.3626	8.68128	0	0	4.98969	11.7477	4.37692
office chair	336.4	312.526	277.801	184.477	141.071	69.4502	36.8954	26.0438	19.5329	10.8516	8.68128	4.34064	5.35596	13.0862	4.08903
office chair	414.531	399.339	345.081	221.373	136.73	54.258	8.68128	2.17032	2.17032	0	0	0	3.22917	7.69153	3.17592
office chair	256.098	212.691	149.752	28.2142	4.34064	2.17032	0	0	0	0	0	0	1.43805	3.79594	1.57288
office chair	455.767	429.723	355.932	188.818	80.3018	21.7032	2.17032	0	0	0	0	0	2.46974	5.99657	2.56
office chair	466.619	442.745	375.465	214.862	112.857	45.5767	8.68128	2.17032	0	0	0	0	2.91732	7.04721	2.87442
office chair	334.229	303.845	238.735	93.3238	45.5767	15.1922	0	0	0	0	0	0	2.32471	5.79908	2.2987
office chair	232.224	180.137	106.346	19.5329	6.51096	6.51096	2.17032	2.17032	0	0	0	0	1.76616	4.56346	1.51215
office chair	421.042	377.636	306.015	184.477	147.582	91.1534	43.4064	34.7251	23.8735	8.68128	2.17032	0	4.67135	11.3207	3.59072
office chair	490.492	453.597	362.443	175.796	102.005	43.4064	6.51096	4.34064	2.17032	0	0	0	2.75439	6.84381	2.58496
office chair	440.575	399.339	319.037	199.669	106.346	62.9393	23.8735	21.7032	17.3626	8.68128	2.17032	2.17032	4.12463	10.181	3.20591
seat	total contact area	PAIz5	PAIz10	PAIz20	PAIz30	PAIz40	PAIz60	PAIz70	PAIz80	PAIz100	PAIz120	PAIz150	pressure exponent	maximum pressure	average pressure
office chair	1039.58	1017.88	931.067	638.074	481.811	386.317	258.268	212.691	173.626	138.9	97.6644	49.9174	8.15002	20.0396	6.03549
office chair	1182.82	1132.91	1098.18	920.216	763.953	596.838	347.251	271.29	182.307	110.686	54.258	13.0219	7.44649	16.9626	6.3545
office chair	1176.31	1156.78	1093.84	868.128	596.838	410.19	251.757	208.351	177.966	132.39	91.1534	43.4064	7.80686	19.0817	5.9821
office chair	1456.28	1417.22	1367.3	1119.89	911.534	653.266	342.911	266.949	210.521	132.39	88.9831	28.2142	7.36293	17.2667	6.13353
office chair	1043.92	1022.22	967.963	727.057	559.943	421.042	271.29	219.202	177.966	132.39	97.6644	69.4502	9.66547	23.8336	6.84553
office chair	1082.99	1052.61	972.303	731.398	557.772	408.02	236.565	199.669	149.752	93.3238	41.2361	15.1922	6.87083	16.4835	5.54569
office chair	1089.5	1076.48	1037.41	909.364	701.013	529.558	306.015	245.246	193.158	134.56	80.3018	26.0438	7.89791	18.3621	6.71713
office chair	915.875	887.661	800.848	616.371	505.685	394.998	284.312	238.735	201.84	149.752	110.686	73.7909	9.68143	23.4746	7.09123
office chair	1098.18	1065.63	1022.22	750.931	577.305	392.828	234.395	190.988	167.115	119.368	71.6206	21.7032	7.38234	17.8311	5.76779
office chair	1139.42	1109.03	1063.46	865.958	731.398	585.986	329.889	253.927	197.499	130.219	91.1534	56.4283	8.28618	19.4203	6.77562
office chair	1113.37	1082.99	1050.43	965.792	842.084	694.502	434.064	321.207	275.631	193.158	130.219	65.1096	10.0401	23.0804	8.24444
office chair	1156.78	1128.57	1069.97	846.425	703.184	544.75	327.718	262.609	188.818	130.219	91.1534	45.5767	8.20737	19.503	6.56904
office chair	1198.02	1171.97	1109.03	944.089	792.167	674.97	466.619	379.806	321.207	253.927	195.329	145.411	12.7029	30.6125	9.23804
office chair	1345.6	1300.02	1215.38	994.007	820.381	653.266	453.597	375.465	306.015	219.202	143.241	73.7909	9.4669	22.5245	7.27226
office chair	850.765	842.084	789.996	646.755	540.41	449.256	310.356	260.438	219.202	182.307	151.922	130.219	14.405	35.4593	9.83801
office chair	913.705	876.809	824.722	722.717	601.179	490.492	342.911	286.482	243.076	190.988	151.922	117.197	12.5824	30.1225	9.00808
office chair	1191.51	1174.14	1132.91	959.281	787.826	629.393	408.02	340.74	266.949	173.626	110.686	67.2799	9.67032	23.0389	7.60874
office chair	1156.78	1122.06	1074.31	911.534	737.909	599.008	412.361	355.932	312.526	236.565	169.285	106.346	11.4013	27.3396	8.40394
office chair	1334.75	1323.9	1256.62	1154.61	1000.52	844.254	542.58	425.383	358.103	275.631	195.329	134.56	12.4856	30.0479	9.36
office chair	1011.37	954.941	865.958	692.332	570.794	440.575	299.504	269.12	232.224	193.158	147.582	106.346	11.0523	26.6684	7.61567
office chair	1109.03	1059.12	954.941	729.228	518.706	399.339	238.735	199.669	151.922	104.175	84.6425	43.4064	7.98909	19.5471	5.74266
office chair	1176.31	1139.42	1067.8	837.744	651.096	470.959	269.12	210.521	162.774	115.027	88.9831	47.747	8.78065	21.5306	6.31937
office chair	1028.73	1004.86	920.216	668.459	533.899	414.531	292.993	251.757	212.691	162.774	121.538	80.3018	9.98027	24.5424	7.05549
office chair	1061.29	1024.39	978.814	792.167	629.393	470.959	306.015	266.949	236.565	171.455	138.9	97.6644	10.5566	25.5573	7.59202
office chair	922.386	887.661	809.529	575.135	444.916	327.718	230.054	190.988	162.774	125.879	102.005	73.7909	9.9288	24.546	6.63365
backrest	total contact area	PAIk5	PAIk10	PAIk20	PAIk30	PAIk40	PAIk60	PAIk70	PAIk80	PAIk100	PAIk120	PAIk150	pressure exponent	maximum pressure	average pressure
bamboo sheet chair	362.443	340.74	269.12	162.774	93.3238	36.8954	4.34064	4.34064	2.17032	0	0	0	2.94012	7.23017	2.78683
bamboo sheet chair	292.993	251.757	212.691	99.8347	71.6206	39.0658	6.51096	4.34064	4.34064	2.17032	0	0	3.25259	7.88391	2.7037
bamboo sheet chair	410.19	375.465	290.823	117.197	62.9393	43.4064	19.5329	4.34064	2.17032	0	0	0	2.89344	7.30757	2.52275
bamboo sheet chair	427.553	388.487	299.504	132.39	65.1096	36.8954	10.8516	4.34064	0	0	0	0	2.68543	6.71878	2.4599
bamboo sheet chair	375.465	353.762	308.185	149.752	104.175	52.0877	17.3626	8.68128	4.34064	2.17032	2.17032	2.17032	3.62873	9.10579	3.03699
bamboo sheet chair	266.949	221.373	141.071	28.2142	4.34064	2.17032	2.17032	2.17032	0	0	0	0	1.57756	4.17707	1.57561
bamboo sheet chair	295.164	269.12	214.862	117.197	65.1096	43.4064	17.3626	10.8516	10.8516	2.17032	0	0	3.68458	9.14571	2.98824
bamboo sheet chair	225.713	193.158	138.9	49.9174	17.3626	4.34064	2.17032	2.17032	2.17032	0	0	0	2.10479	5.39604	1.92308
bamboo sheet chair	279.971	243.076	143.241	67.2799	39.0658	10.8516	0	0	0	0	0	0	2.21648	5.6991	1.97984
bamboo sheet chair	225.713	186.648	136.73	30.3845	17.3626	0	0	0	0	0	0	0	1.65132	4.24771	1.70385
bamboo sheet chair	299.504	275.631	234.395	104.175	41.2361	13.0219	2.17032	2.17032	0	0	0	0	2.3948	5.8648	2.43188
bamboo sheet chair	388.487	366.784	308.185	180.137	132.39	75.9612	21.7032	8.68128	2.17032	0	0	0	3.64494	8.85136	3.27933
bamboo sheet chair	392.828	353.762	262.609	91.1534	28.2142	13.0219	4.34064	2.17032	2.17032	2.17032	0	0	2.20497	5.69484	2.06519
bamboo sheet chair	410.19	375.465	323.378	177.966	84.6425	28.2142	4.34064	2.17032	2.17032	2.17032	0	0	2.86899	6.94898	2.73228
bamboo sheet chair	238.735	212.691	160.604	86.8128	54.258	21.7032	0	0	0	0	0	0	2.61209	6.41433	2.45636
bamboo sheet chair	403.68	362.443	297.334	138.9	54.258	6.51096	0	0	0	0	0	0	2.2009	5.36733	2.28065
bamboo sheet chair	210.521	162.774	97.6644	13.0219	8.68128	0	0	0	0	0	0	0	1.31403	3.47681	1.42268
bamboo sheet chair	403.68	377.636	319.037	197.499	115.027	45.5767	4.34064	0	0	0	0	0	3.00705	7.16434	2.94409
bamboo sheet chair	277.801	214.862	149.752	78.1315	45.5767	28.2142	21.7032	13.0219	10.8516	8.68128	8.68128	2.17032	5.15402	12.1177	2.73125
bamboo sheet chair	355.932	308.185	230.054	99.8347	43.4064	8.68128	0	0	0	0	0	0	2.18253	5.44105	2.11341
bamboo sheet chair	208.351	173.626	108.516	6.51096	0	0	0	0	0	0	0	0	1.06214	2.9506	1.36667
bamboo sheet chair	295.164	253.927	134.56	26.0438	17.3626	8.68128	4.34064	2.17032	0	0	0	0	1.81174	4.84721	1.62059
bamboo sheet chair	349.422	323.378	266.949	134.56	84.6425	62.9393	30.3845	26.0438	21.7032	8.68128	2.17032	0	4.30926	10.7546	3.29938
bamboo sheet chair	405.85	373.295	299.504	162.774	78.1315	28.2142	0	0	0	0	0	0	2.5877	6.28724	2.57005
bamboo sheet chair	394.998	353.762	303.845	145.411	86.8128	49.9174	17.3626	8.68128	6.51096	2.17032	2.17032	0	3.5033	8.60273	2.90549
seat	total contact area	PAIz5	PAIz10	PAIz20	PAIz30	PAIz40	PAIz60	PAIz70	PAIz80	PAIz100	PAIz120	PAIz150	pressure exponent	maximum pressure	average pressure
bamboo sheet chair	937.578	926.727	889.831	744.42	607.69	449.256	288.653	236.565	195.329	147.582	106.346	58.5986	9.49725	22.8147	7.39259
bamboo sheet chair	998.347	970.133	918.045	768.293	622.882	466.619	301.674	234.395	190.988	132.39	102.005	60.769	9.86621	23.8807	7.27478
bamboo sheet chair	954.941	935.408	887.661	711.865	555.602	412.361	225.713	167.115	132.39	97.6644	71.6206	52.0877	9.61728	23.8322	6.69795
bamboo sheet chair	1187.17	1156.78	1119.89	961.452	805.189	629.393	397.169	308.185	249.587	132.39	80.3018	41.2361	8.51528	19.7474	7.06874
bamboo sheet chair	774.804	744.42	690.162	568.624	453.597	364.614	232.224	195.329	173.626	143.241	119.368	80.3018	11.1673	27.0456	7.87199
bamboo sheet chair	913.705	881.15	813.87	620.712	468.789	358.103	201.84	160.604	112.857	71.6206	54.258	26.0438	7.75609	18.8855	5.80903
bamboo sheet chair	959.281	954.941	924.556	770.464	640.244	514.366	303.845	258.268	219.202	169.285	119.368	84.6425	10.6059	25.6534	8.07851
bamboo sheet chair	766.123	716.206	646.755	494.833	384.147	310.356	232.224	195.329	156.263	110.686	82.4722	52.0877	10.1692	24.575	6.92011
bamboo sheet chair	859.447	826.892	755.271	544.75	429.723	353.762	240.906	210.521	173.626	134.56	108.516	65.1096	10.5198	25.8747	7.09621
bamboo sheet chair	872.469	846.425	789.996	640.244	529.558	434.064	295.164	240.906	206.18	167.115	130.219	88.9831	11.2202	27.0951	8.1306
bamboo sheet chair	946.26	920.216	876.809	742.249	629.393	473.13	282.142	212.691	177.966	108.516	65.1096	26.0438	7.99006	18.5159	6.68945
bamboo sheet chair	946.26	922.386	878.98	731.398	612.03	483.981	306.015	232.224	188.818	128.049	95.4941	58.5986	10.4602	25.3442	7.65894
bamboo sheet chair	989.666	970.133	952.77	831.233	740.079	601.179	414.531	325.548	284.312	208.351	169.285	115.027	13.0735	31.3074	9.67083
bamboo sheet chair	1085.16	1059.12	994.007	852.936	705.354	559.943	366.784	295.164	247.416	177.966	147.582	106.346	11.1179	26.8261	8.1774
bamboo sheet chair	794.337	766.123	718.376	564.283	438.405	334.229	193.158	156.263	128.049	95.4941	71.6206	52.0877	10.1709	25.0793	6.87787
bamboo sheet chair	716.206	711.865	668.459	538.239	453.597	379.806	288.653	247.416	221.373	158.433	130.219	99.8347	14.3025	35.133	9.94848
bamboo sheet chair	883.32	868.128	813.87	646.755	523.047	399.339	279.971	249.587	217.032	175.796	147.582	108.516	12.5368	30.8095	8.65332
bamboo sheet chair	876.809	863.787	820.381	666.288	566.454	470.959	323.378	279.971	236.565	167.115	143.241	102.005	12.3532	30.0145	8.92302
bamboo sheet chair	1104.69	1093.84	1056.95	994.007	920.216	794.337	592.497	510.025	427.553	325.548	264.779	182.307	14.6377	34.088	11.5422
bamboo sheet chair	766.123	737.909	681.48	520.877	447.086	373.295	253.927	219.202	197.499	156.263	121.538	84.6425	11.3013	27.2581	8.09632
bamboo sheet chair	787.826	753.101	677.14	473.13	366.784	262.609	175.796	158.433	121.538	97.6644	84.6425	67.2799	9.95366	24.6697	6.43774
bamboo sheet chair	852.936	826.892	724.887	536.069	412.361	284.312	151.922	130.219	106.346	75.9612	62.9393	36.8954	8.62662	21.5847	5.74885
bamboo sheet chair	822.551	779.145	714.035	557.772	444.916	340.74	232.224	193.158	151.922	115.027	86.8128	60.769	10.2327	24.8706	7.01425
bamboo sheet chair	792.167	776.975	733.568	568.624	464.448	373.295	279.971	240.906	212.691	164.944	141.071	106.346	13.0488	31.9596	9.02219
bamboo sheet chair	631.563	596.838	516.536	355.932	275.631	236.565	171.455	145.411	134.56	108.516	91.1534	73.7909	11.9948	29.5237	7.43677
backrest	total contact area	PAIk5	PAIk10	PAIk20	PAIk30	PAIk40	PAIk60	PAIk70	PAIk80	PAIk100	PAIk120	PAIk150	pressure exponent	maximum pressure	average pressure
wooden chair	71.6206	60.769	43.4064	23.8735	17.3626	8.68128	2.17032	0	0	0	0	0	2.89401	7.07805	2.44242
wooden chair	47.747	45.5767	39.0658	26.0438	8.68128	6.51096	0	0	0	0	0	0	2.65277	6.32575	2.76364
wooden chair	106.346	88.9831	78.1315	36.8954	21.7032	19.5329	4.34064	0	0	0	0	0	3.25051	7.7773	2.68571
wooden chair	112.857	102.005	82.4722	39.0658	21.7032	8.68128	2.17032	0	0	0	0	0	2.57604	6.3463	2.46538
wooden chair	158.433	143.241	123.708	86.8128	58.5986	34.7251	6.51096	4.34064	4.34064	2.17032	0	0	4.10505	9.67587	3.55342
wooden chair	17.3626	13.0219	13.0219	4.34064	0	0	0	0	0	0	0	0	1.7359	4.03905	1.9
wooden chair	95.4941	82.4722	58.5986	32.5548	21.7032	10.8516	2.17032	2.17032	2.17032	2.17032	0	0	3.555	8.75116	2.71364
wooden chair	125.879	106.346	67.2799	15.1922	6.51096	2.17032	0	0	0	0	0	0	1.7669	4.60612	1.72414
wooden chair	262.609	206.18	91.1534	17.3626	8.68128	2.17032	2.17032	2.17032	0	0	0	0	1.48858	3.9822	1.36529
wooden chair	143.241	104.175	47.747	4.34064	0	0	0	0	0	0	0	0	0.895169	2.55996	1.14242
wooden chair	240.906	201.84	164.944	91.1534	58.5986	34.7251	23.8735	10.8516	6.51096	2.17032	0	0	4.07024	9.75292	3.01261
wooden chair	104.175	91.1534	82.4722	52.0877	32.5548	26.0438	6.51096	4.34064	0	0	0	0	4.02451	9.42346	3.40833
wooden chair	286.482	238.735	186.648	91.1534	54.258	21.7032	2.17032	2.17032	0	0	0	0	2.6272	6.35824	2.33182
wooden chair	299.504	247.416	190.988	65.1096	36.8954	17.3626	2.17032	2.17032	2.17032	2.17032	0	0	2.60142	6.4644	2.12319
wooden chair	167.115	151.922	132.39	99.8347	69.4502	43.4064	13.0219	2.17032	2.17032	0	0	0	4.23754	9.73288	3.80779
wooden chair	193.158	180.137	162.774	123.708	102.005	69.4502	21.7032	8.68128	2.17032	0	0	0	4.75286	10.8023	4.31685
wooden chair	204.01	182.307	151.922	102.005	65.1096	41.2361	17.3626	10.8516	2.17032	0	0	0	3.95563	9.4146	3.35319
wooden chair	143.241	117.197	73.7909	4.34064	2.17032	0	0	0	0	0	0	0	1.09559	3.0238	1.36364
wooden chair	128.049	102.005	65.1096	15.1922	0	0	0	0	0	0	0	0	1.21648	3.28709	1.40339
wooden chair	327.718	286.482	217.032	115.027	80.3018	36.8954	15.1922	8.68128	4.34064	2.17032	2.17032	0	3.32922	8.22979	2.6596
wooden chair	188.818	162.774	112.857	32.5548	10.8516	2.17032	0	0	0	0	0	0	1.64077	4.25186	1.75402
wooden chair	260.438	219.202	143.241	58.5986	28.2142	6.51096	2.17032	2.17032	2.17032	0	0	0	2.16841	5.52934	1.915
wooden chair	249.587	225.713	201.84	141.071	106.346	73.7909	34.7251	26.0438	19.5329	8.68128	0	0	5.22955	12.3711	4.18435
wooden chair	306.015	284.312	188.818	102.005	52.0877	21.7032	10.8516	4.34064	0	0	0	0	2.69658	6.89583	2.41702
wooden chair	314.696	286.482	212.691	104.175	52.0877	28.2142	2.17032	2.17032	2.17032	2.17032	0	0	2.7004	6.84531	2.39862
seat	total contact area	PAIz5	PAIz10	PAIz20	PAIz30	PAIz40	PAIz60	PAIz70	PAIz80	PAIz100	PAIz120	PAIz150	pressure exponent	maximum pressure	average pressure
wooden chair	803.018	794.337	740.079	585.986	447.086	334.229	206.18	177.966	147.582	112.857	82.4722	58.5986	10.415	25.8942	7.21027
wooden chair	898.512	889.831	848.595	674.97	542.58	397.169	234.395	164.944	145.411	102.005	75.9612	45.5767	9.2216	22.7056	6.78092
wooden chair	809.529	787.826	750.931	592.497	444.916	323.378	171.455	136.73	115.027	88.9831	62.9393	52.0877	9.90366	24.5484	6.73807
wooden chair	1028.73	1013.54	963.622	861.617	770.464	635.904	425.383	347.251	256.098	160.604	119.368	65.1096	9.70767	22.2762	8.15148
wooden chair	642.415	616.371	579.475	481.811	360.273	286.482	210.521	180.137	167.115	141.071	110.686	91.1534	13.2134	32.1227	8.91284
wooden chair	833.403	796.507	744.42	588.157	455.767	327.718	195.329	143.241	121.538	93.3238	69.4502	47.747	10.5751	26.1363	6.83802
wooden chair	831.233	822.551	798.678	683.651	514.366	358.103	195.329	154.093	110.686	88.9831	67.2799	47.747	10.0822	25.0125	7.09008
wooden chair	674.97	648.926	588.157	455.767	368.954	310.356	210.521	184.477	156.263	115.027	88.9831	69.4502	11.7686	28.8081	7.91222
wooden chair	727.057	718.376	664.118	494.833	366.784	271.29	182.307	149.752	112.857	86.8128	71.6206	54.258	10.8344	27.224	7.0597
wooden chair	779.145	759.612	709.695	616.371	533.899	429.723	310.356	266.949	236.565	171.455	119.368	60.769	10.2577	23.8549	8.26267
wooden chair	850.765	829.062	800.848	722.717	631.563	564.283	416.701	340.74	266.949	199.669	117.197	56.4283	11.0775	25.2663	9.11939
wooden chair	794.337	779.145	742.249	646.755	520.877	394.998	223.543	173.626	145.411	102.005	84.6425	49.9174	11.1684	27.484	7.78497
wooden chair	855.106	844.254	820.381	718.376	605.519	486.152	375.465	319.037	271.29	201.84	167.115	128.049	14.3279	34.5804	10.3944
wooden chair	937.578	913.705	878.98	813.87	737.909	651.096	451.427	355.932	282.142	204.01	141.071	86.8128	12.5552	29.3783	9.74676
wooden chair	674.97	664.118	644.585	497.003	386.317	303.845	184.477	136.73	110.686	73.7909	60.769	49.9174	10.6477	26.4297	7.2926
wooden chair	648.926	633.733	588.157	462.278	368.954	288.653	206.18	173.626	156.263	125.879	106.346	78.1315	14.3612	35.6223	9.14649
wooden chair	885.491	874.639	835.573	755.271	651.096	566.454	375.465	290.823	225.713	154.093	99.8347	69.4502	11.0771	26.1456	8.74804
wooden chair	852.936	837.744	800.848	690.162	607.69	481.811	347.251	288.653	249.587	199.669	162.774	125.879	12.8585	30.7175	9.62239
wooden chair	911.534	892.002	868.128	785.656	722.717	661.948	525.217	488.322	425.383	342.911	258.268	195.329	16.549	38.1349	12.9481
wooden chair	685.821	648.926	592.497	434.064	345.081	279.971	217.032	193.158	182.307	158.433	136.73	108.516	14.7788	36.0725	9.25823
wooden chair	701.013	677.14	616.371	412.361	327.718	253.927	184.477	169.285	151.922	132.39	104.175	86.8128	12.1351	30.1133	7.69474
wooden chair	826.892	818.211	759.612	596.838	464.448	362.443	208.351	177.966	136.73	82.4722	47.747	34.7251	9.23902	22.9098	6.62231
wooden chair	674.97	659.777	614.201	486.152	390.658	295.164	230.054	208.351	190.988	154.093	143.241	110.686	15.401	37.951	10.0476
wooden chair	835.573	811.7	763.953	666.288	559.943	429.723	271.29	225.713	184.477	143.241	112.857	93.3238	11.1077	26.7048	8.18338
wooden chair	625.052	601.179	516.536	323.378	251.757	210.521	164.944	156.263	134.56	123.708	119.368	99.8347	14.6712	36.5318	8.58646
