# Supplementary material for: A novel bamboo sheet chair and its influence on sitting comfort
Source: PeerJ. 2020 Jul 1;8:e9476. doi: 10.7717/peerj.9476 (PMC7334977; doi:10.7717/peerj.9476)
Supplement: Data S1 [file peerj-08-9476-s001.zip › raw data/The subjective comfort evaluation of three different chairs.xlsx]

## Sheet: office chair
Subjects' Number									f1	f2	f3	f4	f5	f6	f7	f8	f9	f10	f11	m1	m2	m3	m4	m5	m6	m7	m8	m9	m10	m11	m12	m13	m14
Gender									female	female	female	female	female	female	female	female	female	female	female	male	male	male	male	male	male	male	male	male	male	male	male	male	male
Age									19	21	24	26	19	19	26	20	25	21	22	24	20	20	23	20	20	19	19	20	25	22	24	25	23
Type		1	2	3	4	5	6	7
Softness		Very soft	Soft	A little bit soft	Medium	A little bit hard	Hard	Very hard	2	3	3	2	4	1	2	1	1	2	1	1	3	3	2	1	1	2	2	2	2	2	2	2	3
Stability		Very stable	Stable	A little bit stable	Medium	A little bit unstable	Unstable	Very unstable	2	2	3	2	3	1	1	2	2	2	1	3	3	2	1	2	3	2	2	3	1	3	2	2	2
The comfort of thigh and buttock	The front of thigh	Very comfortable	Comfortable	A little bit comfortable	Medium	A little bit sore	Sore	Very sore	3	3	3	6	3	2	3	3	3	2	3	2	2	1	1	2	2	3	2	4	3	2	2	3	2
	The backend of thigh	Very comfortable	Comfortable	A little bit comfortable	Medium	A little bit sore	Sore	Very sore	3	2	3	6	2	2	3	2	1	2	2	2	2	1	1	2	2	2	1	3	2	2	2	2	2
	Shank	Very comfortable	Comfortable	A little bit comfortable	Medium	A little bit sore	Sore	Very sore	3	3	3	3	3	3	3	3	3	3	3	2	2	2	2	3	2	3	3	3	3	2	2	3	2
	Caudal vertebrae	Very comfortable	Comfortable	A little bit comfortable	Medium	A little bit sore	Sore	Very sore	3	3	4	4	2	2	3	2	2	3	3	2	2	2	2	3	2	3	3	2	2	2	3	3	2
	Ischium	Very comfortable	Comfortable	A little bit comfortable	Medium	A little bit sore	Sore	Very sore	3	3	3	5	3	2	3	2	2	2	3	2	2	1	1	3	2	2	2	3	2	2	2	1	2
Thigh pressure	Inner	No compression	Low compression	Middle-to-high compression	High compression	*	*	*	2	2	3	3	1	1	2	2	2	2	2	2	1	3	1	3	2	2	2	3	1	1	1	1	1
	Lateral	No compression	Low compression	Middle-to-high compression	High compression	*	*	*	2	2	2	2	1	2	3	2	2	2	2	2	2	1	1	3	2	2	1	2	2	1	2	2	1
Elasticity of seat		Very elastic	Elastic	Medium	A little bit elastic	Inelastic	*	*	3	4	4	4	3	2	4	2	3	2	2	4	2	2	2	2	2	2	2	2	3	3	3	4	3
General sensation		Very comfortable	Comfortable	A little bit comfortable	Medium	A little bit uncomfortable	Uncomfortable	Very uncomfortable	3	2	4	6	3	2	4	3	2	2	2	3	4	2	2	4	2	3	2	3	2	2	2	2	3

## Sheet: bamboo sheet chair 
Subjects' Number									f1	f2	f3	f4	f5	f6	f7	f8	f9	f10	f11	m1	m2	m3	m4	m5	m6	m7	m8	m9	m10	m11	m12	m13	m14
Gender									female	female	female	female	female	female	female	female	female	female	female	male	male	male	male	male	male	male	male	male	male	male	male	male	male
Age									19	21	24	26	19	19	26	20	25	21	22	24	20	20	23	20	20	19	19	20	25	22	24	25	23
Type		1	2	3	4	5	6	7
Softness		Very soft	Soft	A little bit soft	Medium	A little bit hard	Hard	Very hard	3	3	4	4	2	3	4	3	3	2	2	3	2	3	3	4	2	2	3	2	3	3	4	4	2
Stability		Very stable	Stable	A little bit stable	Medium	A little bit unstable	Unstable	Very unstable	3	3	2	3	2	1	1	2	2	3	1	3	3	2	1	2	3	3	2	2	3	2	1	1	1
The comfort of thigh and buttock	The front of thigh	Very comfortable	Comfortable	A little bit comfortable	Medium	A little bit sore	Sore	Very sore	4	2	4	2	3	3	2	3	2	2	2	3	2	2	3	3	3	3	2	3	3	2	3	2	2
	The backend of thigh	Very comfortable	Comfortable	A little bit comfortable	Medium	A little bit sore	Sore	Very sore	4	2	4	2	3	2	2	2	2	2	2	2	2	2	2	2	3	2	3	4	3	2	3	2	1
	Shank	Very comfortable	Comfortable	A little bit comfortable	Medium	A little bit sore	Sore	Very sore	4	2	4	2	3	3	2	3	2	3	2	2	2	2	2	4	3	3	3	2	4	3	2	2	2
	Caudal vertebrae	Very comfortable	Comfortable	A little bit comfortable	Medium	A little bit sore	Sore	Very sore	4	2	4	2	3	2	4	3	2	2	2	2	2	3	3	3	3	3	3	4	4	3	3	2	2
	Ischium	Very comfortable	Comfortable	A little bit comfortable	Medium	A little bit sore	Sore	Very sore	4	2	3	4	3	2	2	2	1	2	2	2	2	4	2	2	3	2	4	4	4	3	4	3	2
Thigh pressure	Inner	No compression	Low compression	Middle-to-high compression	High compression	*	*	*	2	1	3	2	2	2	1	1	1	1	1	1	2	1	1	2	1	2	2	1	2	2	1	1	2
	Lateral	No compression	Low compression	Middle-to-high compression	High compression	*	*	*	2	1	3	1	2	1	2	1	1	1	2	1	3	1	1	2	3	1	1	2	1	2	1	1	2
Elasticity of seat		Very elastic	Elastic	Medium	A little bit elastic	Inelastic	*	*	3	3	3	2	2	2	3	3	3	2	2	2	3	1	1	2	3	2	2	2	1	3	2	3	2
General sensation		Very comfortable	Comfortable	A little bit comfortable	Medium	A little bit uncomfortable	Uncomfortable	Very uncomfortable	3	2	3	2	2	2	2	2	1	3	2	2	2	2	2	3	3	2	2	2	3	2	2	3	2

## Sheet: wooden chair
Subjects' Number									f1	f2	f3	f4	f5	f6	f7	f8	f9	f10	f11	m1	m2	m3	m4	m5	m6	m7	m8	m9	m10	m11	m12	m13	m14
Gender									female	female	female	female	female	female	female	female	female	female	female	male	male	male	male	male	male	male	male	male	male	male	male	male	male
Age									19	21	24	26	19	19	26	20	25	21	22	24	20	20	23	20	20	19	19	20	25	22	24	25	23
Type		1	2	3	4	5	6	7
Softness		Very soft	Soft	A little bit soft	Medium	A little bit hard	Hard	Very hard	6	6	6	7	6	6	7	5	7	5	6	6	6	7	6	7	6	6	7	5	6	6	7	6	6
Stability		Very stable	Stable	A little bit stable	Medium	A little bit unstable	Unstable	Very unstable	2	1	2	2	2	3	2	2	2	2	3	1	2	3	2	3	1	2	2	1	1	2	1	2	2
The comfort of thigh and buttock	The front of thigh	Very comfortable	Comfortable	A little bit comfortable	Medium	A little bit sore	Sore	Very sore	3	4	6	6	4	6	4	3	3	3	4	3	3	5	3	4	3	3	4	3	4	5	4	3	3
	The backend of thigh	Very comfortable	Comfortable	A little bit comfortable	Medium	A little bit sore	Sore	Very sore	3	3	5	5	3	6	5	3	4	3	4	4	3	5	2	4	3	3	4	4	5	4	5	3	3
	Shank	Very comfortable	Comfortable	A little bit comfortable	Medium	A little bit sore	Sore	Very sore	3	3	6	6	3	6	5	3	3	3	3	3	3	5	3	3	3	3	3	3	3	5	3	3	2
	Caudal vertebrae	Very comfortable	Comfortable	A little bit comfortable	Medium	A little bit sore	Sore	Very sore	3	3	5	5	3	6	3	3	3	3	4	2	3	4	3	3	3	3	4	5	4	4	5	4	3
	Ischium	Very comfortable	Comfortable	A little bit comfortable	Medium	A little bit sore	Sore	Very sore	3	3	4	5	3	5	3	2	3	3	3	2	3	5	3	5	3	3	5	4	5	4	5	4	3
Thigh pressure	Inner	No compression	Low compression	Middle-to-high compression	High compression	*	*	*	1	3	3	3	3	2	3	2	2	2	3	2	2	1	1	2	2	1	3	2	1	2	3	2	3
	Lateral	No compression	Low compression	Middle-to-high compression	High compression	*	*	*	1	2	3	2	2	2	1	3	2	2	2	3	2	1	1	2	2	1	1	3	2	2	2	1	2
Elasticity of seat		Very elastic	Elastic	Medium	A little bit elastic	Inelastic	*	*	5	5	5	5	4	5	4	4	5	4	4	5	5	5	4	5	5	5	5	5	5	5	5	5	5
General sensation		Very comfortable	Comfortable	A little bit comfortable	Medium	A little bit uncomfortable	Uncomfortable	Very uncomfortable	4	4	5	6	4	5	5	4	5	4	5	4	4	5	4	4	4	4	5	5	4	5	6	5	4
